# Supplementary material for: Parenchymal central nervous system involvement in aggressive B-cell lymphoma: retrospective analysis of clinical and MRI features in a Chinese population
Source: BMC Neurol. 2019 Nov 4;19:268. doi: 10.1186/s12883-019-1511-3 (PMC6829840; doi:10.1186/s12883-019-1511-3)
Supplement: Supplementary file 1 — Additional file 1. Living status of SCNSL and PCNSL patients. This data described the living status of patients referred in this article by the initial of data analysis. [file 12883_2019_1511_MOESM1_ESM.xlsx]

## Sheet: Sheet1
SCNSL Patient ID	Living Status
s1	Dead of disease
s2	Dead of disease
s3	Dead of disease
s4	Dead of biopsy
s5	Dead of disease
s6	Alive
s7	Alive
s8	Alive
s9	Alive
s10	Alive
s11	Alive
s12	Alive
s13	Alive
s14	Alive
s15	Dead of disease
s16	Alive
s17	Alive
s18	Alive
s19	Alive
s20	Alive
s21	Alive
s22	Alive
s23	Alive
s24	Dead of infection
s25	Alive
s26	Alive

## Sheet: Sheet2
PCNSL Patient ID	Living status
p1	Alive
p2	Alive
p3	Alive
p4	Alive
p5	Alive
p6	Alive
p7	Alive
p8	Alive
p9	Alive
p10	Alive
p11	Alive
p12	Dead of disease
p13	Alive
p14	Alive
p15	Alive
p16	Alive
p17	Alive
p18	Alive
p19	Alive
p20	Dead of disease
p21	Alive
p22	Dead of disease
p23	Alive
p24	Alive
p25	Alive
p26	Alive
